# Supplementary material for: Meiotic chiasmata variations in the H genome among Triticeae species of varying ploidy
Source: Front Plant Sci. 2025 Oct 15;16:1666216. doi: 10.3389/fpls.2025.1666216 (PMC12568566; doi:10.3389/fpls.2025.1666216)
Supplement: Supplementary file 2 [file Table1.xlsx]

## Sheet: S1
Table S1 Full-length cDNA for FISH probes
FISH Probe name	Accession ID	Matching EST	cDNA/probe length,bp
1S-3	AK333586.1	BF201704	3522
1L-1	tplb0013a02	BF482555	5094
2S-1	tplb0006k18	BG262632	3750
2L-4	AK331687	BG313362	4036
3S-1	tplb0014n06	BE446568	3237
3L-3	AK335612	BG263365	3596
4S-2	tplb0014k23	BE446722	3488
4L-4	AK335609	BE426474	4790
5S-1	tplb0016k09	BE606654	3057
5L-1	tplb0014l23	BF292055	3737
6S-2	tplb0006a09	BF428701	3685
6L-1	tplb0016o11	BE403950	2658
7S-1	AK334430	BE495760	4404
7L-4	tplb0007o14	BE591418	3957

## Sheet: S2
Table S2 Oligonucleotide for FISH probes
Number	Probe	Sequence	Length	Modification
1	18SrDNA_UniOP_1	CCGGAGAGGGAGCCTGAGAAACGGCTAC	28	5’-FAM
2	18SrDNA_UniOP_2	ATCCAAGGAAGGCAGCAGGCGCGCAA	26	5’-FAM
3	18SrDNA_UniOP_3	GGGCAAGTCTGGTGCCAGCAGCCGCGGT	28	5’-FAM
4	18SrDNA_UniOP_4	TCGAAGACGATYAGATACCGTCSTAGT	27	5’-FAM
5	18SrDNA_UniOP_5	CTGAAACTTAAAGGAATTGACGGAAGG	27	5’-FAM
6	18SrDNA_UniOP_6	GGAGCCTGCGGCTTAATTTGACTCAAC	27	5’-FAM
7	18SrDNA_UniOP_7	GGTGGTGCATGGCCGTTCTTAGTTGGTGG	29	5’-FAM
8	18SrDNA_UniOP_8	ACGTCCCTGCCCTTTGTACACACCGCCCGTC	31	5’-FAM
9	5.8SrDNA_UniOP_1	AAYGACTCTCGGCAACGGATATCTMG	26	5’-FAM
10	5.8SrDNA_UniOP_2	CWYGCATCGATGAAGAACGTAGCRA	25	5’-FAM
11	5.8SrDNA_UniOP_3	GCGATACTTGGTGTGAATTGCAGAATC	27	5’-FAM
12	5.8SrDNA_UniOP_4	GTGAACCATCGAGTYTTTGAACGCAAGT	28	5’-FAM
13	5SrDNA_ang_1	GGATGCGATCATACCAGCACTAAAGCACCG	30	5’-TAMRA
14	5SrDNA_gym_1	GRGTGCGATMATACCASCGYTWRYGYA	27	5’-TAMRA
15	5SrDNA_cranial_1	GYYTAYRGCCAYACCACCCTGRRHRCG	27	5’-TAMRA
16	5SrDNA_ang_2	CCCATCAGAACTCCGAAGTTAAGCGTGCT	29	5’-TAMRA
17	5SrDNA_gym_2	ATCCSATCAGAACTCCGYARTTAAGCR	27	5’-TAMRA
18	5SrDNA_cranial_2	GATCTCGTCYGATCTCGGAAGCTAAGC	27	5’-TAMRA
19	5SrDNA_ang_3	GCGAGAGTAGTACTAGGATGGGTG	24	5’-TAMRA
20	5SrDNA_gym_3	TTGGGYYRGAGTAGTACTRGGATGGGT	27	5’-TAMRA
21	5SrDNA_cranial_3	GTCGGGCCYGGTYAGTACTTGGATGGG	27	5’-TAMRA
22	5SrDNA_ang_4	CCTGGGAAGTMCTCGTGTTGCAYYCC	26	5’-TAMRA
23	5SrDNA_gym_4	CTCYYGGGAAGTCCYRRTRTYGCACCC	27	5’-TAMRA
24	5SrDNA_cranial_4	CYGCCTGGGAATACCRGGTGYYGTARG	27	5’-TAMRA
25	pAs1-1	CAAAACGGACAATCTCTTTCAAAGTATCAGG	30	5’-TAMRA
26	pAs1-2	TCAGAGTTCATTTGAAATGCTTTTCA	26	5’-TAMRA
27	(AAG)10	AAGAAGAAGAAGAAGAAGAAGAAGAAGAAG	30	5’-FAM

## Sheet: S3
Table S3 Frequencies of different configurations （%）and chiasmata number of the different chromosomes across species during diakinesis
species	chromosome	type 1	type 2	type 3	type 4	type 5	type 6	type 7	type 8	type 9	type 10	type 11	type 12	type 13	type 14	type 15	Total	Cossover Number	P < 0.05
(Number of observed cells)		（0）	（2）	（1）	（4）	（5）	（3）	（2）	（3）	（5）	（4）	（3）	（4）	（2）	（3）	（2）		average ± SE
Hordeum bogdanii	1H	0	44.74	0	0	0	0	0	0	0	0	44.74	10.53	0	0	0	100	2.66±0.01	g
-38	2H	0	13.16	0	0	0	0	0	0	0	0	42.11	39.47	2.63	2.63	0	100	3.24±0.08	a
	3H	0	2.63	0	0	0	0	0	0	0	0	78.95	13.16	5.26	0	0	100	3.05±0.04	e
	4H	0	23.68	0	0	0	0	0	0	0	0	52.63	15.79	0	7.89	0	100	2.92±0.01	f
	5H	0	15.79	0	0	0	0	0	0	0	0	52.63	23.68	0	7.89	0	100	3.08±0.08	d
	6H	0	15.79	0	0	0	0	0	0	0	0	47.37	31.58	0	5.26	0	100	3.16±0.04	c
	7H	0	13.16	0	0	0	0	0	0	0	0	44.74	34.21	0	7.89	0	100	3.21±0.03	b
	Average	0	18.4214	0	0	0	0	0	0	0	0	51.8814	24.06	1.12714	4.50857	0	100	21.32±0.04
Elymus sibiricus	1H	0	14.29	0	0	0	0	0	0	0	0	38.1	9.52	0	38.1	0	100	2.95±0.01	a
-21	2H	0	23.81	4.76	0	0	0	0	0	0	0	0	19.05	9.52	42.86	0	100	2.76±0.04	b
	3H	0	28.57	0	0	0	0	0	0	0	0	4.76	4.76	0	61.9	0	100	2.76±0.04	b
	4H	0	47.62	0	0	0	0	0	0	0	0	9.52	14.29	9.52	19.05	0	100	2.57±0.08	e
	5H	0	33.33	4.76	0	0	0	0	0	0	0	0	4.76	0	57.14	0	100	2.62±0.02	d
	6H	0	33.33	0	0	0	0	0	0	0	0	23.81	9.52	9.52	23.81	0	100	2.67±0.04	c
	7H	0	38.1	0	0	0	0	0	0	0	0	14.29	4.76	0	42.86	0	100	2.67±0.03	c
	Average	0	31.2929	1.36	0	0	0	0	0	0	0	12.9257	9.52286	4.08	40.8171	0	100	19.00±0.04
Hordeum brevisubulatum	1H	0	52.94	0	5.88	11.76	5.88	0	0	17.65	0	5.88	0	0	0	0	100	2.08±0.06	d
-36	2H	0	42.86	0	14.29	0	0	0	0	42.86	0	0	0	0	0	0	100	2.00±0.08	e
	3H	0	50	0	18.75	0	0	0	0	31.25	0	0	0	0	0	0	100	2.08±0.03	d
	4H	0	58.82	0	0	5.88	0	0	0	35.29	0	0	0	0	0	0	100	2.25±0.04	a
	5H	0	58.82	0	5.88	11.76	0	0	0	23.53	0	0	0	0	0	0	100	2.13±0.04	c
	6H	0	66.67	0	0	5.56	0	0	0	27.78	0	0	0	0	0	0	100	2.21±0.02	b
	7H	0	50	0	25	12.5	0	0	0	12.5	0	0	0	0	0	0	100	1.92±0.07	f
	Average	0	54.3014	0	9.97143	6.78	0.84	0	0	27.2657	0	0.84	0	0	0	0	100	14.67±0.05
	Note: the number in parentheses indicates the chiasmata number included in the current configuration.

## Sheet: S4
Table S4 Frequencies of different configurations （%）and chiasmata number of the different chrmosomes during metaphase I
species	chromosome	type 1	type 2	type 3	type 4	type 5	type 6	type 7	type 8	type 9	type 10	type 11	type 12	type 13	type 14	type 15	Total	Cossover Number	P < 0.05
(Number of observed cells)		（0）	（2）	（1）	（4）	（5）	（3）	（2）	（3）	（5）	（4）	（3）	（4）	（2）	（3）	（2）		average ± SE
Hordeum bogdanii	1H	0	48.57	2.86	0	0	0	0	0	0	0	48.57	0	0	0	0	100	2.46±0.05	d
-35	2H	0	40	5.71	0	0	0	0	0	0	0	42.86	8.57	0	2.86	0	100	2.57±0.07	c
	3H	0	20	0	0	0	0	0	0	0	0	57.14	2.86	2.86	17.14	0	100	2.80±0.08	a
	4H	0	40	20	0	0	0	0	0	0	0	31.43	8.57	0	0	0	100	2.29±0.02	f
	5H	0	28.57	5.71	0	0	0	0	0	0	0	48.57	2.86	5.71	8.57	0	100	2.57±0.05	c
	6H	0	40	8.57	0	0	0	0	0	0	0	48.57	0	2.86	0	0	100	2.40±0.04	e
	7H	0	31.43	2.86	0	0	0	0	0	0	0	57.14	5.71	0	2.86	0	100	2.69±0.08	b
	Average	0	35.51	6.53	0	0	0	0	0	0	0	47.7543	4.08143	1.63286	4.49	0	100	17.78±0.06
Elymus sibiricus	1H	0	68.42	0	0	0	0	0	0	0	0	21.05	10.53	0	0	0	100	2.42±0.03	a
-38	2H	0	57.89	7.89	0	0	0	0	0	0	0	23.68	7.89	0	0	2.63	100	2.32±0.02	c
	3H	0	47.37	5.26	0	0	0	0	0	0	0	23.68	7.89	5.26	5.26	5.26	100	2.39±0.07	b
	4H	0	52.63	13.16	0	0	0	0	0	0	0	26.32	5.26	0	0	2.63	100	2.24±0.04	e
	5H	0	26.32	7.89	0	0	0	0	0	0	0	28.95	0	10.53	7.89	18.42	100	2.29±0.04	d
	6H	21.05	36.84	26.32	0	0	0	0	0	0	0	5.26	2.63	0	0	7.89	100	1.42±0.05	f
	7H	0	55.26	7.89	0	0	0	0	0	0	0	34.21	2.63	0	0	0	100	2.32±0.08	c
	Average	3.00714	49.2471	9.77286	0	0	0	0	0	0	0	23.3071	5.26143	2.25571	1.87857	5.26143	100	15.40 ± 0.05
Hordeum brevisubulatum	1H	16.67	60	6.67	0	0	3.33	1.67	3.33	6.67	1.67	0	0	0	0	0	100	1.78±0.08	e
-32	2H	7.84	58.82	3.92	3.92	3.92	0	0	0	17.65	3.92	0	0	0	0	0	100	2.01±0.03	b
	3H	3.64	72.73	5.45	0	0	0	1.82	0	16.36	0	0	0	0	0	0	100	2.03±0.03	b
	4H	17.54	63.16	0	0	1.75	3.51	0	0	12.28	1.75	0	0	0	0	0	100	1.89±0.02	c
	5H	0	62.5	16.07	1.79	0	8.93	0	0	5.36	0	0	0	0	5.36	0	100	1.89±0.03	c
	6H	4	54	14	0	4	4	2	2	12	4	0	0	0	0	0	100	1.84±0.06	d
	7H	0	63.27	6.12	2.04	0	2.04	0	0	26.53	0	0	0	0	0	0	100	2.13±0.05	a
	Average	7.09857	62.0686	7.46143	1.10714	1.38143	3.11571	0.784286	0.761429	13.8357	1.62	0	0	0	0.765714	0	100	13.57 ± 0.04
Note: the number in parentheses indicates the chiasmata number included in the current configuration.
